# Supplementary material for: Add-On Effect of Hemagglutinating Virus of Japan Envelope Combined with Chemotherapy or Immune Checkpoint Inhibitor against Malignant Pleural Mesothelioma: An In Vivo Study
Source: Cancers (Basel). 2023 Feb 1;15(3):929. doi: 10.3390/cancers15030929 (PMC9913709; doi:10.3390/cancers15030929)
Supplement: Supplementary file 1 [file cancers-15-00929-s001.zip]

Archive with 1 entries (1 files):
- cancers-2108524-supplementary.pdf
